# Supplementary material for: Bio-Degradable Polyurethane Foams Produced by Liquefied Polyol from Wheat Straw Biomass
Source: Polymers (Basel). 2020 Nov 10;12(11):2646. doi: 10.3390/polym12112646 (PMC7709019; doi:10.3390/polym12112646)
Supplement: Supplementary file 1 [file polymers-12-02646-s001.zip]

Archive with 1 entries (1 files):
- polymers-989425-supplementary.docx
